# Supplementary material for: Directed self-assembly of a xenogeneic vascularized endocrine pancreas for type 1 diabetes
Source: Nat Commun. 2023 Feb 16;14:878. doi: 10.1038/s41467-023-36582-1 (PMC9935529; doi:10.1038/s41467-023-36582-1)
Supplement: Supplementary file 4 — Source Data [file 41467_2023_36582_MOESM4_ESM.xlsx]

## Sheet: Fig 1
Source data Fig 1C													Source data Fig 1E
BCM 24 h			100	100	100	100	100	100	100	100			BCM	Angiogenic medium	Stabilization medium	VEPs media combination
VEP media combination 24 h			176.234	152.201	157.232	161.38	167.531	160.831	180.411	172.252			25225.4	20996.7	21889.1	26031.5
BCM 48 h			100	100	100	100	100	100	100	100			21662.5	27172.6	33390.4	20635.9
VEP media combination 24 h			179.241	261.366	224.033	234.61	184.352	173.377	136.337	116.258			19246.2	30464.6	21054.5	21613.8
													20334.1	29966.5	18794.3	27157
													20217.7	19775.6	28230.1	25886.2
													21752.8	38815.4	28120.2	36348.7
													23070.8	39128.3	23271.4	40131.2
													23264.4	34857.6	27271.9	31594.4
													21960.3	30964.8	34336.6	30251.4
													25888.6	29128.1	30913.5	42611.1

## Sheet: Fig 2
	Source data Fig 2E					Source data Fig 2F					Source data Fig 2G
	Insulin - Fluorescence intensity					Glucagon - Fluorescence intensity					Somatostatin - Fluorescence intensity
	NPIs 1 day	NPIs 7 days	VEP 1 day	VEP 7 days		NPIs 1 day	NPIs 7 days	VEP 1 day	VEP 7 days		NPIs 1 day	NPIs 7 days	VEP 1 day	VEP 7 days
	14	11.6	9.2	34.81		0.7	16	14.8	9.27		0.03	3.3	0.91	2.524
	7.8	4.9	17.4	19.25		27.9	5.3	22.4	17.24		5.46	0.1	1.25	2.665
	7.4	3.9	7	15.92		2.4	8.5	5.2	15.85		5.97	0.9	1.46	0.922
	12.7	8.4	7.3	25.24		1.2	16	8.2	12.79		3.81	1.6	0.19	0.383
	8.5	10.7	14.7	17.36		5.6	8.6	27.9	9.55		2.09	0	8.03	0.714
	3.5	18.7	7.8	17.52		9.3	17.7	27.9	11.4		0	3	4.24	0.936
	11.5	19.7	13.5	11.78		7.4	9.9	31.8	6.28		6.42	2.2	2.8	3.82
	7.4	19.6	21.1	22.99		2.8	11.5	24.2	10.8		0.06	2.4	8.69	1.097
	8.8	5.1	6.3	21.76		9.2	12.1	4.8	10.96		0	0	3.07	2.56
	4.2	3.6	12.5	12.62		5.6	10.5	10.4	8.47		3.03	0.9	6.13	0.65
	4.6	13.2	29.8	12.42		7.9	5.1	4	2.17		0	1.2	5.38	1.16
	13	10.7	14.1	11.03		17.5	9.5	0.8	2.31		0.62	7.5	3.16	0.29
	4.7	5	16.2	15.58		7.4	12.3	5.2	10.38		2.96	5.6	8.75	1.45
	3	10	13	12.42		8.9	6.8	9.7	5.05		1.17	2.6	14.24	0.71
	3.7	15.9	14.4	16.55		0.2	14.9	20.8	11.15		1.37	12.6	14.5	0
	4.3	7.1	16.1	9.95		1.5	5.3	4.8	16.74		0	0.5	2.1	2.04
	6.5	12.8	17.4	21.73		7.1	3.6	6.5	11.22		0.44	2.9	7.8	1.91
	4.2	5.4	17.6	26.34		7.8	6	6.4	5.88		1.06	1.9	0	1.16
	0.6	7.2	9.8	9.58		7	8.5	6.5	11.11		1.08	0.5	0	4.29
	7.1	9.8	10.1	7.52		13.4	7.9	36.6	6.33		1.07	1.7	1.3	3.81
	1.5	3.5	15.3	17.13		2.2	4.3	13.6	6.77		3.82	3.1	2.3	0.69
	6.1	7.4	17.3	13.16		2.8	7.4	21.3	5.37		1.65	1.6	10	0.7
	3.7	7.2	26	20.39		1.1	6.8	20.3	9.73		4.55	3.5	0.1	2.66
	7.8	11.4	11.7	18.13		2	2.4	8.9	5.24		0.44	3.5	0.1	2.41
	8.6	5.1	11	18.26		1.2	5	22.7	7.36		0.41	2.7	3.7	0.96
	4.5	2.5	9	37.9		1.6	5.6	6.6	6.87		18.15	0.8	2	4.88
	6.8	5.7	14.5	41.1		4.3	7.9	3.4	9.44		0.67	0.8	1.1	2.31
	8.2	5.8	28.3	34.6		0.05	6.7	12.2	21.13		5.88	3.2	4	1.59
	13.1	11.3	14.3	17.23		1.44	14.9	2.6	10.13		1.38	1	5.1	1.59
	17.8	4.5	6.1	21.88			8.2	25.4	11.46		18.36	4.3	3.4	1.97
	5.8	3.7	10.2	17.64			2.1	2.9	7.22		4.43	1.9	4	1.78
	11.1	16.4	4.7	18.43			14.6	1.1	13.71		2.5	2	12.9	0.94
	12.1	5.4	14.4	6.1			10.5	13.5	18.79		1.52	2.3	3.1	1.23
	7	3.6	16.2	21.99			2	1.9	16.88		3.78	2.9	1.1	0.11
	10.1	5.6	15.7	16.46			11.4	3.4	12.2		1.32	6.3	7.9	1.85
	7.6	4.4	5.5	17.17			3.4	16.4	11.32		3.88	1.6	3.6	5.3
	16.2	9.1		15.91			2.6	1.6	9.24		0.09	0.2	0.9	0.29
	6.1	5.3		20.48			3.5	0.7	5.89		2.56	2.8	1.9	0.81
	19.1	7.8		11.66			0.1	2.8	4.21		0.71	3.8	4.9	0.55
	19.5	5.1		25.1			4.6	25.9	11.36		0.34	0.2	6.3	3.09
	6.5	8		15.62			15.4	5	8.01		11.11	0.4	3	0.9
	7.7	14.9		12.34			1.8	7.3	7.82		0.42	2.4		0.25
	1.2	10.8		21.3			2.1	10.1	6.76		3.36	1.8		1.84
	6.8	1.4		17.83			2.5	8.4	19.37		0.1	0		9.49
	5.1	10.9		26.77			7.3	8.1	11.64		2.43	3.7		2.29
	8.8	7		17.97			2	15.1	7.14		0.26	0		1.21
	3	2.3		15.8			5	21.6	12.48		9.19	7.6		0.42
	0.9	11.6		49.21			0.2	10.48	11.27		9.71	0.6		7.39
	0.7	3		32.04			7.5	2.94	22.78		12.19	1.9		12.79
	1.8	4.7		43.74			0.4	4.42	42.37		0	3.1		2.6
	1.3	8		42.78			4.9	3.54	19.98		0.04	12.2		9.75
	1	5.8		25.11			10.8	14.63	20.55		11.22	5.9		14.33
	0.9	21.7		25.94			10.8	1.73	13.66		0.42	17.6		11.58
	1.4	3.8		24.61			15	4.83	15.33		0.43	1		0.87
	2.5	2.2		24.37			4.1	13.53	21.61		1.15	4.4		7.56
	2	5.4		28.93			2.5	2.12	9.15		0.81	3.5		11.13
		2.5		19.58			3.4	18.54	32.03			4.1		8.24
		4.8		48.19			7.3	27.82	18.25			15.4		8.24
		3.4		16.55			6.6	27.63	21.04			0.6		9.25
		19.9		21.73			7.2	37.12	24.7			7.8		10.76
		8.2		17.46			4	5.09	18.47			2.3		6.26
		10.2		17.3			6.5	10.59	18.89			2.5		4.65
		3.1		24.55			0.5	7.11	9.91			2.5		5.63
		8.4		13.7			5.1	5.76	22.26			0		8.45
		5.3		15.86			3.8	10.2	10.61			2.7		5.87
		10.7		10.66			0.1	17.75	12.63			1		7.94
		2.7		15.77			16.4	7.56	10.68			1.9		5.4
		5.2		30.93			7	37.97	16.8			4.1		3.59
		10.1		16.9			9.6	9.18	11.13			3.8		7.73
		1.4		30.17			13.7	8.86	15.03			3.8
		2.9		29.94			4.8	14.29				1.6
		12.8					1.5	9.48				11.2
		5.3					6.1	3.18				3.8
		5.2					6.7	25.53				1.2
		4.9					3.5	6.56				10.2
		19.4					0.5	1.53				3.5
		20.8					18.1	5.96				0.6
		6.6					15.6					20.2
		10.2					5.3					1.8
		10.3					7.8					1.7
		8.8					4.7					3.1
		9.3					26.4					3.1
		6.4					11					1.3
		16					13.8					5.9
		5.2					1.2					0
		19.3					7.1					0.5
		10.3					0					1.8
		9					1.8					0
		2.1					0.9					0.6
		5.2					4.7					0.3
		19.3					7.9					5.7
		10.3					6.2					1.5
		9					8.2					3.8
		2.1					3.3					1.6
		5.2					1.9					4.3
		2.9					8.4					6.2
		7.6					7.9					1.7
		3.4					11.1					7
		3.5					1.8					0.7
		11.6					9					4.3
		6.8					2					1
		5.1					17					1.1
		2.7					2.4					4.4
		4.5					1.5					0.1
		1.8					1.1					12.6
		15					0					0.2
		6.2					8.6					6.9
		6					1.9					4
		3.1					0.3					0.8
		6.8					4.2
		8.4					4.3
		11.6
		3
		6

## Sheet: Fig 3
Source data Fig 3A																				Source data Fig 3B					Source data Fig 3C								Source data Fig 3D									Source data Fig 3E
	VEPs 7 days								NPIs days 7											Insulin AUC first phase		Insulin AUC second phase			VEP 7 days					VEP 14 days				Absolute number miR-375 copies VEP						Absolute number miR-375 copies BOEC only		Days	% miR375 beta cell death
0	1	1	1	1	1	1	1	1	1	1	1	1	1	1	1	1	1	1		VEPs	NIPs	VEPs	NIPs		1	1	1	1	1	1	1		-2							25333		-1				0.00091	0.006556	0.00082
1	0.87	0.99	0.88	0.92	1	0.91	1.00236	1	1.11167	1.78684	0.315891	1	1.05085	1.75834	0.561195	0.654904	0.424552	0.332975		3.203	1.822	2.242	1.831		0.87	0.99	0.92	1	0.91	0.87	1		BOEC seeding	0	0	8000	16000	53333	6667	50400		0	0	0	0	0.003639	0.00881	0.001639
2	1.2454	0.956174	1.3454	1.15598	1.13336	1.14336	1.13835	1.29321	0.888327	0.213157	0.315891	0.385777	0.949153	0.241659	1.4388	1.3451	0.477419	0.490681		3.433	1.446	2.247	0.7881		1.2454	0.956174	1.15598	1.13336	1.14336	1	1.22622		NIPs seeding			24000	26667	18333	6667	57333		1	0.654986	0.236523	0.282008	0.128723	1.91673	0.945763
3	1.95349	2.08563	1.64937	1.73922	2.69734	2.68635	1.76076	1.63877	0.923404	0.936779	0.913404	0.873485	0.9379	0.874496	0.866197	0.91044	0.859535	0.846986		2.136	1.33	1.448	1.075		1.95349	2.08563	1.73922	2.69734	2.68635	2.32734	2.94241		1	2880000	1040000	1100000		15520000	7680000	40000		2	1.30997	0.680761		1.59183	4.55569	1.23507
4	1.77094	1.85507	0.957916	1.54841	1.86688	3.00626	1.94729	1.49426	0.914651	0.736328	0.671817	0.715891	0.996532	0.828251	0.697984	0.524344	0.998208	0.955376		3.064	1.319	2.484	1.413		1.77094	1.85507	1.54841	1.86688	3.00626	2.79262	2.40878		2	8120000	1.95333e+06	12866667		21466667	2353333	44000		3	1.96496	1.70569		3.00187	4.9966	2.60372
5	0.909865	1.06955	0.706165	1.29139	1.26093	1.87788	1.60961	1.13622	0.891252	0.483129	0.402985	0.33345	0.957065	0.377317	0.987006	0.917576	0.306989	1.34964		3.846	1.944	2.806	1.858		0.909865	1.06955	1.29139	1.26093	1.87788	2.52346	1.54811		3	1.98667e+06	4.50667e+06	12400000		3586667	11133333			4		1.96647
6	1.27687	0.876512	0.721377	1.23191	1.32591	1.26103	1.39962	0.869981	0.917576	-0.0415045	0.671817	0.987006	0.908904	0.241659	1.15263	1.45166	0.41129	0.358961		5.288	1.454	3.013	0.6601		1.27687	0.876512	1.23191	1.32591	1.26103	1.89521	1.24136		4		1.14667e+06					21333		5	2.61994	2.74275		3.45065	5.05889	3.46425
7	1.02093	1.67085	0.747998	1.21367	1.69977	1.62591	1.19025	1.03927	0.935018	1.16664	0.402985	0.518876	0.941142	0.4595	0.50108	0.759924	0.477419	1.32312		3.632	1.625	2.8	1.897		1.02093	1.67085	1.21367	1.69977	1.62591	2.12731	1.86264		5	1060000	3.41333e+06	3946667		506667	7000000	3333		6	3.27493	3.2719		3.49841		3.71175
8	1.15992	0.915316	0.709968	1.33506	0.962229	1.19977	1.33123	0.793252	0.923404											2.882	1.438	1.958	2.29		1.15992	0.915316	1.33506	0.962229	1.19977	1.6564	1.17263		6	353333	2.32667e+06	420000			2013333	6667		7	3.92992	3.86454		3.25658		3.64545
9	1.27848	0.888675	0.751801	1.19278	0.892774	0.963129	1.40765	0.717453	0.9379												1.581		0.8035		1.27848	0.888675	1.19278	0.892774	0.963129	1.35455	1.01623		7	553333	583356	593533			513533	13333
10	0.803143	0.891088	0.91208	1.2293	0.8411	0.893874	1.20631	1.37588	0.873595												2.06		1.695		0.803143	0.891088	1.2293	0.8411	0.893874	0.958555	1.05865
11	0.81704	0.653308	0.786129	1.12157	0.740259	0.8521	1.05152	1.06485	0.866197																0.81704	0.653308	1.12157	0.740259	0.8521	1.92274	1.07831
12	0.892848	0.77585	0.755655	1.08147	0.874038	0.744359	0.921195	1.11677	0.876542	0.348423	1.54293	1.48499	0.826845	0.228251	0.289057	0.408318	1.38459	1.41523							0.892848	0.77585	1.08147	0.874038	0.744359	1.26838	1.02926
13	0.758942	0.822708	0.763261	1.08147	0.740259	0.883038	1.02428	0.79793																	0.758942	0.822708	1.08147	0.740259	0.883038	1.58492	0.946722
14	1.01362	0.780774	0.59973	0.975164	0.976013	0.750259	0.955173	0.919925																	1.01362	0.780774	0.975164	0.976013	0.750259	1.76963	0.954771
15	0.849176	0.805491	0.664331	1.04372	0.925354	0.986013	1.00879	0.730001																	0.849176	0.805491	1.04372	0.925354	0.986013	1.44104	1.00486
16	1.01362	0.731079	0.649119	1.08418	0.759711	0.936454	0.839952	1.01597																	1.01362	0.731079	1.08418	0.759711	0.936454	1.29715	1.00325
17	1.11141	0.830078	0.759458	1.08684	0.656364	0.778711	0.902509	0.701651	0.660294	1.64057	1.27571	0.74886	0.250574	1.18558	1.35349	1.3787	0.878853	0.850179							1.11141	0.830078	1.08684	0.656364	0.778711	1.49875	0.978943
18	0.783749	1.00613	0.8128	1.05453	0.651352	0.66464	0.782605	0.768497																	0.783749	1.00613	1.05453	0.651352	0.66464	0.944948	0.951551
19	0.779606	1.04383	0.6871	0.933282	0.621159	0.652254	0.709582	0.690405																	0.779606	1.04383	0.933282	0.621159	0.652254	0.757272	1.00325
20	0.790665	0.886262	0.687097	0.980709	0.783818	0.621159	0.854528	0.395604																	0.790665	0.886262	0.980709	0.783818	0.621159	1.25399	0.92107
21	0.609718	0.810415	0.702362	0.989003	0.701056	0.784718	0.993405	0.446136																	0.609718	0.810415	0.989003	0.701056	0.784718	0.836566	0.90827
22	1.04295	0.953761	0.611139	0.933282	0.874038	0.720156	0.807503	0.476623	0.570676	1.39236	1.27571	0.74886	0.242075	0.305229	0.289057	0.408318	0.807348	0.907527							1.04295	0.953761	0.933282	0.874038	0.720156	1.11182	0.938699

## Sheet: Fig 4
		weeks
Groups	0	1	2	3	4	5	6	7	8	9	10	11	12	13	14	15	16	17	18	19
DL	600	455.167	530.286	397	347.333																			Source data Fig 4C										Source data Fig 4D
DL	534	549.429	538.857	384.429	362																			Time to reach euglycaemia	DL-NPIs	Time to reach euglycaemia	LV-NPIs	Time to reach euglycaemia	KC-NPIs	Time to reach euglycaemia	VEPs			Time (min)	VEPS					DL-NPIs			KC-NPIs			LV-NPIs
DL	600	552.429	600	484	543																			25	0	60	0	63	0	2	1			0	69	287	267	84	110	600	450	398	600	453	201	105	210	237
DL	508	320.429	401	497.143	531.286	600	571.714	599.6																23	0	50	1	11	1	3	1			10	127	600	399	263	278	600	534	467	600	541	428	187	378	394
DL	504	524.429	523.571	532.857	600	600	600	600	600	600														16	1	60	0	60	0	3	1			20	235	600	600	312	435	600	600	597	600	596	500	345	490	569
DL	600	533.857	345.286	344.714	483	556.571	569.143	600	600	600														23	0	30	0	48	0	3	1			30	135	556	569	227	357	600	600	600	600	600	271	408	435	600
DL	600	480.143	409.286	579.286	595.857	600	600	600	600	600														47	0			49	0	3	1			60	54	471	441	92	275	600	600	600	600	500	243	262	353	469
DL	600	372.143	315.429	525.571	587.857	600	600	600	590.714	600														60	0			59	1	6	1			90	21	400	265	71	194	600	600	600	600	498	252	159	211	400
																								63	0			71	1	3	1			120	30	335	155	62	128	553	500	479	600	400	192	116	187	384
VEP	600	262.857	345.6	187.429	157																			60	0			65	1	5	1
VEP	600	252.714	208.286	306.714	259.75																							77	0	5	1
VEP	600	193.857	209.857	313.667	424.75																									13	1
VEP	600	176.286	158.714	211.286	192.571	208.571	164.143	153.714	179.286	251.143																				9	1
VEP	600	179.143	133.571	171.286	152	108.571	198.286	299.714	324.714	247.714	594.6																			15	1
VEP	600	305	249.714	412.714	261.714	272.571	274.857	314.571	233	250.429	579.8																			10	1
VEP	600	285.429	222.143	330.429	229.429	219.286	463	198	280.571	330.429	578.2																			2	1
VEP	459	179.429	128.714	177.857	111	199.714	199.725	167.714	146.857	168.286	564.4																			20	1
VEP	481	132.143																												2	1
VEP	489	265.429	215.75	110.5	145.75	117.875	87.6	85	148.5	157	224	101.5	242.5	147	254	513.857														5	1
VEP	492	272.286	215.375	276	298																									2	1
VEP	532	266.857	248.375	157.125	137	186	221	320	219	258	245	240	238	236	191	202.5	230.5	244	220.5	586.333										4	1
VEP	456	260	179.125	109.125	100.6	227	206	136	309	282.5	305	340	279	218	135.667	569.714														3	1
VEP	455	209.571	176	178.5	215.2	187	208	184	205	225	206	242	225.5	209	178.667	199.5	210.5	286	255.5
VEP	600	318.857	261	315.25	183.5	218.5	274	252	238	243	233.333	172	183	275	234.333	241	249	110.5	120.667	565.833
VEP	466	82
VEP	598	272.143	162	107
VEP	600	132.333
VEP	533	186	232	202	207	170	247	193.5	236.5	134	245.667	262	215	242	208.5	598.75
VEP	600	176.5	177.5	80.5	82	242	228	106.5	165.5	175	221.667	273.5	305	275	160.333	588
KC	600	507.571	406.286	518.286	507.143	496	544.714	571.571	557.143	599.143
KC	600	485.429	221.714	435.571	311.857	427.429	539	520	406	438.571
KC	538	350.143	519.857	483.429	583.571	478	527.143	474	374.857	264.429
KC	534	559.429	575.286	445.429	391.143	519	600	377.714
KC	600	560.857	600	526.714	522	600	600	600
KC	520	522.429	497.125	441.5	328.75	368.75	504.714	536	347	155	185	243	206	229	257	583.333
KC	600	526
KC	600	571.143	600	600	568	537	580.667	564	582	600	304	63.6667	159.667	288.333	258	298	199.5	265.5	269	516.143
KC	484	529	523.9	592.9	572.3	478	600	600	574	600	148	120.667	217.667	293.667	257	253.5	490	395.5	178	498.571
KC	450	403.571	496.875	582.5	545	204	317.333	267	238	217	247.667	340.667	445.667	495.333	509	408.5	144.5	222.5	158.5	482.25
LV	589	522.429	579.429	597.143	560.286	555.714	600	572.714	506.571	318
LV	533	595.429	586.714	600	562.286	600	600	489.143	158.667	165
LV	481	501.571	498.714	582.571	512.143	541.286	600	592.857	552.286	346.429
LV	458	325.857	524.857	499.571	555.286	585.5
[truncated: 6 more columns]

## Sheet: Fig 5
	Source data Fig 5E
	% Vessel density
Weeks	1	2 / 4	9	14	18
	4.40677	12.9891	29.5957	27.4454	33.8795
	7.40894	16.9074	30.6594	35.9431	36.6099
		11.1657	25.6508	33.108	38.6106
		8.21666	27.3313	32.0452
		9.49454	22.2911	33.0068
		16.3963	29.8342	27.0656
				43.5856
				25.8862

## Sheet: Supplementary Fig 2
		Source data Supplementary Fig 2
		sample	time	ss_gcg_fold_change_day7_1	ss_ins_fold_change_day7_1	ss_sst_fold_change_day7_1
		VEP	day1	1	1	1
		VEP	day7	1.13502	3.40403	1.91862
		BOEC		0	0	0

## Sheet: Supplementary Fig 3
		Source data Supplementary Fig 3
		VEP								VEP-BOEC			NPIs
	0	1	1	1	1	1	1	1	1	1	1	1	1	1	1	1	1	1	1	1	1	1
	1	0.87	0.99	0.88	0.92	1	0.91	1.00236	1	0.839068	0.986482	1.22119	1.11167	1.78684	0.315891	1	1.05085	1.75834	0.561195	0.654904	0.424552	0.332975
	2	1.2454	0.956174	1.3454	1.15598	1.13336	1.14336	1.13835	1.29321	1.02383	0.973484	0.778806	0.888327	0.213157	0.315891	0.385777	0.949153	0.241659	1.4388	1.3451	0.477419	0.490681
	3	1.95349	2.08563	1.64937	1.73922	2.69734	2.68635	1.76076	1.63877	1.16422	1.03291	1.45724	0.923404	0.936779	0.913404	0.873485	0.9379	0.874496	0.866197	0.91044	0.859535	0.846986
	4	1.77094	1.85507	0.957916	1.54841	1.86688	3.00626	1.94729	1.49426	1.07182	1.02264	1.08393	0.914651	0.736328	0.671817	0.715891	0.996532	0.828251	0.697984	0.524344	0.998208	0.955376
	5	0.909865	1.06955	0.706165	1.29139	1.26093	1.87788	1.60961	1.13622	0.88753	0.973484	0.859271	0.891252	0.483129	0.402985	0.33345	0.957065	0.377317	0.987006	0.917576	0.306989	1.34964
	6	1.27687	0.876512	0.721377	1.23191	1.32591	1.26103	1.39962	0.869981	0.824899	1.05078	0.690841	0.917576	-0.0415045	0.671817	0.987006	0.908904	0.241659	1.15263	1.45166	0.41129	0.358961
	7	1.02093	1.67085	0.747998	1.21367	1.69977	1.62591	1.19025	1.03927	1.03801	1.03803	0.414923	0.935018	1.16664	0.402985	0.518876	0.941142	0.4595	0.50108	0.759924	0.477419	1.32312
	8	1.15992	0.915316	0.709968	1.33506	0.962229	1.19977	1.33123	0.793252	1.01146	0.88094	0.32961	0.923404
	9	1.27848	0.888675	0.751801	1.19278	0.892774	0.963129	1.40765	0.717453	0.946361	0.802117	0.354762	0.9379
	10	0.803143	0.891088	0.91208	1.2293	0.8411	0.893874	1.20631	1.37588	0.913681	0.843143	0.195365	0.873595
	11	0.81704	0.653308	0.786129	1.12157	0.740259	0.8521	1.05152	1.06485	0.695796	0.845871	0.216096	0.866197
	12	0.892848	0.77585	0.755655	1.08147	0.874038	0.744359	0.921195	1.11677	0.783083	0.826805	0.382817	0.876542	0.348423	1.54293	1.48499	0.826845	0.228251	0.289057	0.408318	1.38459	1.41523
	13	0.758942	0.822708	0.763261	1.08147	0.740259	0.883038	1.02428	0.79793	0.723456	0.870197	0.55272
	14	1.01362	0.780774	0.59973	0.975164	0.976013	0.750259	0.955173	0.919925	0.789474	0.807628	0.39901
	15	0.849176	0.805491	0.664331	1.04372	0.925354	0.986013	1.00879	0.730001	0.770846	0.724519	0.535407
	16	1.01362	0.731079	0.649119	1.08418	0.759711	0.936454	0.839952	1.01597	0.798567	0.872896	0.109595
	17	1.11141	0.830078	0.759458	1.08684	0.656364	0.778711	0.902509	0.701651	0.794283	0.851298	0.0986474	0.660294	1.64057	1.27571	0.74886	0.250574	1.18558	1.35349	1.3787	0.878853	0.850179
	18	0.783749	1.00613	0.8128	1.05453	0.651352	0.66464	0.782605	0.768497	1.09852	0.845871	0.120749
	19	0.779606	1.04383	0.6871	0.933282	0.621159	0.652254	0.709582	0.690405	1.01795	0.899672	0.173602
	20	0.790665	0.886262	0.687097	0.980709	0.783818	0.621159	0.854528	0.395604	1.0403	0.845871	0.089232
	21	0.609718	0.810415	0.702362	0.989003	0.701056	0.784718	0.993405	0.446136	0.969279	0.875652	0.189073
	22	1.04295	0.953761	0.611139	0.933282	0.874038	0.720156	0.807503	0.476623	0.935658	0.91235	0.116535	0.570676	1.39236	1.27571	0.74886	0.242075	0.305229	0.289057	0.408318	0.807348	0.907527

## Sheet: Supplementary Fig 5
	VEP-BOEC
Week 0	571	500
Week 1	581.3	466.4
Week 2	424.6	516.1
Week 3	201.8	268.9
Week 4	222	296.7
Week 5	89.5	222
